# Supplementary material for: Standard expected years of life lost (SEYLL) due to chronic obstructive pulmonary disease (COPD) in Poland from 1999 to 2014
Source: PLoS One. 2019 Mar 12;14(3):e0213581. doi: 10.1371/journal.pone.0213581 (PMC6414010; doi:10.1371/journal.pone.0213581)
Supplement: S1 File — (XLSX) [file pone.0213581.s001.xlsx]

## Sheet: Arkusz1
year	sexmen1women2	age	ICD10	urban1rural2
2000	1	0	J44	1
2001	2	0	J44	1
2008	1	0	J44	1
1999	2	2	J44	1
2000	1	7	J47	1
2012	1	7	J44	1
2013	1	8	J44	1
2004	1	11	J41	1
1999	1	15	J42	1
2004	1	16	J42	1
2003	1	17	J40	1
2002	1	18	J47	1
2005	2	18	J44	1
2007	2	18	J42	1
2000	2	19	J44	1
2002	2	20	J41	1
2005	1	20	J40	1
2007	1	20	J42	1
2008	1	21	J44	1
2012	1	21	J44	1
2011	2	21	J42	1
2000	1	22	J42	1
2001	2	22	J44	1
2002	2	22	J44	1
2003	1	22	J47	1
2007	1	24	J44	1
2009	1	24	J44	1
2007	1	25	J44	1
2004	1	26	J44	1
2011	1	26	J44	1
2001	1	27	J44	1
2009	1	27	J44	1
2010	1	27	J44	1
2000	2	28	J44	1
2000	1	28	J41	1
2006	2	28	J44	1
2005	2	29	J43	1
1999	1	30	J44	1
2000	1	30	J44	1
2004	1	30	J43	1
2004	1	30	J47	1
2007	1	31	J44	1
2008	1	31	J47	1
2008	1	31	J44	1
2008	1	31	J44	1
2010	1	31	J44	1
2013	1	31	J44	1
2003	1	32	J44	1
2010	1	32	J44	1
2012	1	32	J43	1
2013	2	32	J44	1
2000	2	33	J44	1
2001	1	33	J42	1
2003	1	33	J44	1
2004	2	33	J44	1
2006	1	33	J41	1
2000	1	34	J44	1
2001	1	34	J44	1
2004	2	34	J44	1
2005	2	34	J44	1
2006	1	34	J44	1
2009	2	34	J44	1
1999	1	35	J43	1
1999	1	35	J43	1
2001	1	35	J42	1
2004	1	35	J43	1
2006	1	35	J44	1
2008	2	35	J41	1
2009	1	35	J44	1
2013	1	35	J44	1
2014	1	35	J44	1
2014	1	35	J44	1
2011	1	35	J44	1
2000	1	36	J44	1
2004	1	36	J44	1
2005	1	36	J43	1
2007	2	36	J42	1
2008	1	36	J44	1
2013	1	36	J44	1
2005	2	37	J44	1
2008	1	37	J44	1
2014	1	37	J44	1
1999	1	38	J44	1
1999	1	38	J47	1
2000	1	38	J44	1
2001	1	38	J44	1
2001	1	38	J44	1
2002	1	38	J40	1
2004	1	38	J44	1
2005	2	38	J44	1
2005	2	38	J44	1
2008	1	38	J47	1
2008	2	38	J44	1
2009	1	38	J44	1
2010	2	38	J44	1
2012	1	38	J41	1
2014	1	38	J47	1
2011	2	38	J44	1
1999	1	39	J41	1
2004	2	39	J44	1
2004	2	39	J44	1
2004	1	39	J42	1
2008	1	39	J44	1
2008	1	39	J44	1
1999	1	40	J44	1
1999	1	40	J44	1
2002	1	40	J44	1
2002	1	40	J43	1
2003	1	40	J44	1
2003	1	40	J44	1
2004	1	40	J44	1
2005	1	40	J41	1
2006	1	40	J42	1
2008	1	40	J44	1
2010	1	40	J44	1
2013	2	40	J44	1
2014	2	40	J44	1
2011	1	40	J44	1
2011	1	40	J44	1
2011	2	40	J44	1
1999	2	41	J44	1
1999	2	41	J42	1
1999	2	41	J42	1
1999	1	41	J44	1
2000	2	41	J44	1
2001	1	41	J43	1
2001	1	41	J41	1
2004	1	41	J42	1
2006	2	41	J44	1
2006	1	41	J44	1
2008	1	41	J41	1
2008	1	41	J44	1
2008	2	41	J44	1
2009	1	41	J44	1
2013	2	41	J44	1
2011	1	41	J44	1
1999	1	42	J44	1
2000	1	42	J44	1
2000	1	42	J44	1
2000	1	42	J44	1
2002	1	42	J44	1
2004	1	42	J47	1
2006	1	42	J44	1
2006	2	42	J42	1
2007	1	42	J44	1
2008	2	42	J44	1
2008	2	42	J41	1
2008	1	42	J44	1
2009	2	42	J44	1
2010	1	42	J44	1
2010	1	42	J44	1
2011	1	42	J44	1
1999	1	43	J42	1
1999	1	43	J43	1
1999	1	43	J41	1
1999	1	43	J43	1
1999	1	43	J44	1
1999	2	43	J42	1
1999	2	43	J41	1
2000	1	43	J44	1
2001	1	43	J42	1
2001	2	43	J44	1
2001	2	43	J44	1
2001	2	43	J44	1
2002	1	43	J44	1
2002	1	43	J43	1
2003	1	43	J44	1
2004	1	43	J44	1
2005	1	43	J43	1
2007	2	43	J44	1
2007	1	43	J44	1
2008	2	43	J44	1
2008	2	43	J44	1
2009	1	43	J44	1
2013	2	43	J44	1
2013	1	43	J44	1
2013	1	43	J44	1
2014	2	43	J44	1
2014	2	43	J44	1
1999	1	44	J44	1
1999	1	44	J44	1
2000	1	44	J44	1
2000	1	44	J44	1
2000	2	44	J42	1
2000	1	44	J41	1
2001	1	44	J44	1
2001	1	44	J42	1
2001	1	44	J44	1
2001	1	44	J44	1
2001	1	44	J44	1
2001	2	44	J44	1
2002	1	44	J44	1
2002	2	44	J44	1
2002	1	44	J44	1
2003	1	44	J44	1
2003	2	44	J44	1
2003	2	44	J44	1
2003	2	44	J44	1
2004	1	44	J44	1
2004	2	44	J44	1
2005	1	44	J44	1
2006	2	44	J44	1
2006	1	44	J44	1
2006	2	44	J44	1
2006	1	44	J44	1
2007	1	44	J44	1
2007	1	44	J44	1
2007	1	44	J44	1
2007	1	44	J44	1
2008	1	44	J44	1
2009	1	44	J44	1
2009	1	44	J44	1
2010	1	44	J44	1
2014	1	44	J44	1
2014	2	44	J44	1
2014	1	44	J44	1
2014	2	44	J44	1
2011	1	44	J43	1
2011	1	44	J44	1
1999	2	45	J47	1
1999	1	45	J43	1
1999	2	45	J44	1
1999	1	45	J44	1
2000	1	45	J44	1
2000	2	45	J44	1
2001	1	45	J42	1
2001	2	45	J44	1
2001	1	45	J43	1
2002	1	45	J44	1
2002	1	45	J44	1
2002	1	45	J44	1
2003	1	45	J44	1
2003	2	45	J44	1
2003	2	45	J44	1
2003	1	45	J44	1
2004	1	45	J43	1
2004	1	45	J44	1
2005	1	45	J44	1
2005	1	45	J44	1
2005	2	45	J44	1
2005	1	45	J44	1
2006	1	45	J44	1
2007	1	45	J44	1
2007	2	45	J44	1
2007	1	45	J47	1
2007	1	45	J44	1
2008	1	45	J44	1
2008	1	45	J44	1
2009	1	45	J44	1
2010	2	45	J44	1
2010	1	45	J44	1
2012	1	45	J44	1
2012	2	45	J44	1
2013	1	45	J44	1
2013	2	45	J44	1
2014	1	45	J44	1
2014	1	45	J44	1
2011	1	45	J44	1
2011	2	45	J44	1
1999	1	46	J41	1
1999	1	46	J44	1
1999	2	46	J44	1
1999	1	46	J42	1
1999	1	46	J44	1
1999	2	46	J44	1
2000	2	46	J41	1
2000	2	46	J44	1
2000	1	46	J44	1
2000	1	46	J42	1
2000	2	46	J44	1
2001	1	46	J44	1
2001	1	46	J42	1
2001	2	46	J44	1
2001	2	46	J44	1
2001	1	46	J44	1
2001	1	46	J44	1
2001	1	46	J42	1
2001	1	46	J44	1
2001	1	46	J44	1
2002	2	46	J44	1
2002	1	46	J44	1
2003	1	46	J41	1
2003	2	46	J44	1
2003	1	46	J44	1
2003	2	46	J44	1
2003	1	46	J44	1
2003	1	46	J42	1
2003	1	46	J42	1
2003	1	46	J44	1
2003	1	46	J44	1
2004	2	46	J44	1
2004	1	46	J44	1
2004	1	46	J44	1
2005	1	46	J44	1
2005	1	46	J42	1
2005	2	46	J44	1
2005	1	46	J44	1
2005	2	46	J44	1
2005	2	46	J44	1
2005	1	46	J44	1
2005	1	46	J44	1
2006	2	46	J44	1
2006	1	46	J44	1
2006	1	46	J44	1
2006	1	46	J44	1
2006	1	46	J44	1
2006	1	46	J44	1
2006	2	46	J44	1
2007	2	46	J44	1
2007	1	46	J44	1
2007	1	46	J44	1
2007	1	46	J44	1
2008	1	46	J44	1
2008	2	46	J44	1
2008	1	46	J44	1
2008	1	46	J44	1
2009	2	46	J44	1
2010	1	46	J44	1
2010	1	46	J44	1
2012	2	46	J43	1
2012	2	46	J44	1
2012	1	46	J44	1
2012	2	46	J44	1
2014	1	46	J43	1
2011	1	46	J44	1
2011	1	46	J44	1
2011	2	46	J44	1
2011	2	46	J44	1
1999	1	47	J44	1
1999	2	47	J44	1
1999	1	47	J44	1
1999	1	47	J44	1
1999	1	47	J44	1
2000	1	47	J42	1
2000	1	47	J42	1
2000	1	47	J44	1
2000	1	47	J41	1
2000	2	47	J42	1
2000	1	47	J44	1
2001	1	47	J44	1
2001	1	47	J44	1
2001	2	47	J44	1
2001	1	47	J44	1
2001	1	47	J44	1
2001	2	47	J44	1
2001	2	47	J44	1
2002	1	47	J44	1
2002	1	47	J44	1
2002	1	47	J44	1
2002	2	47	J44	1
2002	1	47	J44	1
2003	1	47	J41	1
2003	2	47	J44	1
2003	2	47	J44	1
2003	2	47	J44	1
2003	1	47	J44	1
2004	1	47	J44	1
2004	1	47	J44	1
2004	1	47	J44	1
2004	1	47	J44	1
2004	2	47	J44	1
2004	2	47	J42	1
2005	2	47	J44	1
2005	2	47	J42	1
2005	2	47	J44	1
2006	2	47	J44	1
2006	2	47	J44	1
2006	1	47	J44	1
2006	1	47	J44	1
2006	1	47	J44	1
2006	1	47	J44	1
2006	1	47	J44	1
2006	1	47	J44	1
2006	1	47	J44	1
2006	1	47	J44	1
2006	1	47	J43	1
2006	1	47	J44	1
2006	1	47	J44	1
2006	2	47	J44	1
2006	1	47	J44	1
2006	2	47	J44	1
2007	1	47	J44	1
2008	1	47	J44	1
2008	1	47	J44	1
2008	1	47	J44	1
2008	1	47	J42	1
2009	1	47	J44	1
2009	1	47	J44	1
2009	1	47	J44	1
2009	1	47	J44	1
2009	1	47	J44	1
2010	1	47	J44	1
2010	1	47	J42	1
2010	1	47	J44	1
2010	1	47	J44	1
2010	1	47	J44	1
2010	1	47	J44	1
2010	1	47	J44	1
2012	1	47	J44	1
2012	1	47	J44	1
2013	1	47	J44	1
2014	1	47	J44	1
2014	1	47	J44	1
2014	1	47	J44	1
2014	2	47	J44	1
2011	1	47	J44	1
2011	1	47	J44	1
2011	1	47	J44	1
1999	1	48	J44	1
1999	2	48	J44	1
1999	1	48	J43	1
1999	2	48	J44	1
1999	1	48	J44	1
1999	2	48	J44	1
1999	1	48	J42	1
2000	2	48	J44	1
2000	1	48	J42	1
2000	1	48	J44	1
2001	1	48	J44	1
2001	1	48	J44	1
2001	1	48	J44	1
2001	1	48	J44	1
2001	1	48	J44	1
2001	2	48	J44	1
2002	1	48	J44	1
2002	1	48	J44	1
2002	2	48	J44	1
2002	1	48	J44	1
2002	1	48	J44	1
2003	2	48	J43	1
2003	1	48	J44	1
2003	1	48	J43	1
2003	1	48	J44	1
2003	1	48	J42	1
2003	2	48	J42	1
2004	1	48	J44	1
2004	1	48	J44	1
2004	2	48	J44	1
2004	2	48	J44	1
2004	2	48	J44	1
2004	1	48	J44	1
2004	1	48	J44	1
2004	2	48	J44	1
2004	1	48	J44	1
2004	1	48	J44	1
2004	1	48	J44	1
2005	2	48	J44	1
2005	1	48	J44	1
2005	1	48	J44	1
2005	1	48	J44	1
2005	1	48	J44	1
2005	2	48	J44	1
2005	1	48	J44	1
2005	1	48	J44	1
2005	1	48	J44	1
2006	1	48	J44	1
2006	1	48	J44	1
2006	1	48	J44	1
2006	2	48	J44	1
2006	1	48	J44	1
2006	1	48	J44	1
2006	1	48	J44	1
2006	2	48	J44	1
2006	2	48	J43	1
2006	1	48	J44	1
2006	1	48	J44	1
2006	1	48	J44	1
2007	1	48	J44	1
2007	1	48	J44	1
2007	1	48	J44	1
2007	1	48	J44	1
2007	2	48	J44	1
2007	1	48	J44	1
2007	1	48	J44	1
2007	1	48	J44	1
2007	1	48	J44	1
2008	2	48	J44	1
2008	2	48	J44	1
2008	1	48	J44	1
2008	1	48	J44	1
2008	2	48	J44	1
2008	1	48	J44	1
2008	1	48	J44	1
2008	1	48	J44	1
2008	2	48	J44	1
2008	2	48	J43	1
2009	2	48	J44	1
2009	1	48	J44	1
2009	2	48	J44	1
2009	1	48	J44	1
2009	1	48	J43	1
2010	2	48	J44	1
2012	1	48	J44	1
2012	1	48	J44	1
2012	1	48	J44	1
2012	2	48	J43	1
2012	1	48	J44	1
2013	1	48	J44	1
2013	2	48	J44	1
2014	1	48	J44	1
2014	1	48	J44	1
2014	1	48	J44	1
2014	2	48	J44	1
2011	1	48	J44	1
2011	1	48	J44	1
2011	1	48	J44	1
2011	2	48	J44	1
2011	1	48	J44	1
1999	1	49	J41	1
1999	2	49	J42	1
1999	2	49	J44	1
1999	1	49	J44	1
1999	2	49	J42	1
1999	2	49	J44	1
1999	1	49	J44	1
1999	2	49	J42	1
1999	1	49	J44	1
2000	1	49	J44	1
2000	2	49	J44	1
2000	1	49	J44	1
2000	2	49	J44	1
2000	1	49	J44	1
2000	1	49	J44	1
2001	1	49	J44	1
2001	2	49	J44	1
2001	2	49	J47	1
2001	1	49	J44	1
2001	1	49	J42	1
2001	1	49	J44	1
2001	1	49	J44	1
2001	2	49	J44	1
2001	2	49	J44	1
2002	1	49	J44	1
2002	2	49	J44	1
2002	1	49	J44	1
2002	1	49	J43	1
2002	1	49	J42	1
2002	2	49	J47	1
2002	2	49	J44	1
2002	1	49	J44	1
2002	2	49	J44	1
2002	1	49	J44	1
2002	1	49	J44	1
2003	1	49	J44	1
2003	1	49	J44	1
2003	2	49	J44	1
2003	1	49	J42	1
2003	1	49	J42	1
2003	1	49	J44	1
2003	1	49	J42	1
2003	1	49	J44	1
2003	1	49	J44	1
2003	1	49	J44	1
2003	1	49	J44	1
2004	2	49	J44	1
2004	1	49	J44	1
2004	1	49	J44	1
2004	1	49	J44	1
2004	2	49	J47	1
2004	1	49	J42	1
2005	2	49	J44	1
2005	1	49	J42	1
2005	1	49	J44	1
2005	1	49	J44	1
2005	1	49	J44	1
2005	1	49	J44	1
2005	1	49	J42	1
2005	1	49	J47	1
2005	1	49	J44	1
2005	1	49	J44	1
2005	1	49	J42	1
2005	1	49	J44	1
2005	2	49	J44	1
2005	1	49	J41	1
2005	2	49	J44	1
2006	1	49	J44	1
2006	1	49	J44	1
2006	1	49	J42	1
2006	2	49	J44	1
2006	1	49	J44	1
2006	1	49	J44	1
2006	1	49	J44	1
2006	2	49	J44	1
2007	1	49	J44	1
2007	1	49	J44	1
2007	1	49	J44	1
2007	1	49	J44	1
2007	1	49	J44	1
2007	2	49	J44	1
2007	1	49	J44	1
2007	2	49	J44	1
2007	1	49	J44	1
2007	1	49	J44	1
2007	1	49	J44	1
2007	1	49	J44	1
2007	1	49	J47	1
2008	1	49	J44	1
2008	1	49	J44	1
2008	2	49	J44	1
2008	1	49	J44	1
2009	1	49	J44	1
2009	2	49	J44	1
2009	1	49	J44	1
2009	2	49	J44	1
2009	1	49	J44	1
2009	1	49	J44	1
2009	1	49	J44	1
2009	1	49	J44	1
2010	1	49	J43	1
2010	1	49	J47	1
2010	1	49	J44	1
2010	2	49	J44	1
2012	1	49	J44	1
2012	1	49	J44	1
2012	1	49	J44	1
2012	1	49	J47	1
2012	2	49	J44	1
2013	2	49	J44	1
2014	2	49	J44	1
2014	2	49	J44	1
2014	1	49	J44	1
2014	2	49	J44	1
2014	1	49	J44	1
2011	1	49	J44	1
2011	1	49	J43	1
2011	1	49	J44	1
2011	1	49	J44	1
2011	1	49	J44	1
2011	1	49	J44	1
2011	1	49	J44	1
2011	1	49	J44	1
2011	1	49	J44	1
2011	1	49	J44	1
1999	2	50	J44	1
1999	1	50	J44	1
1999	1	50	J44	1
1999	2	50	J42	1
1999	1	50	J44	1
1999	2	50	J44	1
1999	1	50	J44	1
1999	1	50	J41	1
2000	1	50	J43	1
2000	1	50	J44	1
2000	1	50	J44	1
2000	1	50	J44	1
2000	2	50	J44	1
2000	2	50	J44	1
2000	2	50	J44	1
2000	2	50	J44	1
2000	2	50	J47	1
2000	1	50	J44	1
2000	1	50	J44	1
2000	1	50	J44	1
2000	2	50	J44	1
2000	2	50	J44	1
2000	2	50	J44	1
2000	1	50	J44	1
2000	2	50	J44	1
2001	1	50	J41	1
2001	1	50	J44	1
2001	1	50	J43	1
2001	1	50	J44	1
2001	2	50	J44	1
2001	1	50	J47	1
2001	1	50	J44	1
2001	1	50	J44	1
2001	1	50	J44	1
2001	1	50	J44	1
2001	1	50	J44	1
2001	1	50	J44	1
2001	1	50	J44	1
2002	1	50	J41	1
2002	1	50	J44	1
2002	1	50	J44	1
2002	1	50	J44	1
2002	1	50	J44	1
2002	1	50	J42	1
2002	2	50	J44	1
2002	1	50	J43	1
2002	1	50	J44	1
2003	1	50	J44	1
2003	2	50	J44	1
2003	1	50	J44	1
2003	1	50	J44	1
2003	2	50	J44	1
2003	1	50	J44	1
2003	2	50	J44	1
2004	1	50	J42	1
2004	2	50	J44	1
2004	2	50	J44	1
2004	1	50	J44	1
2004	1	50	J44	1
2004	1	50	J44	1
2004	1	50	J44	1
2004	1	50	J44	1
2004	1	50	J44	1
2004	1	50	J44	1
2004	1	50	J42	1
2004	2	50	J44	1
2004	1	50	J42	1
2004	1	50	J44	1
2004	1	50	J44	1
2005	1	50	J44	1
2005	2	50	J44	1
2005	1	50	J44	1
2005	2	50	J44	1
2005	1	50	J44	1
2005	1	50	J44	1
2005	1	50	J44	1
2005	1	50	J44	1
2005	1	50	J44	1
2005	1	50	J44	1
2005	1	50	J44	1
2005	1	50	J44	1
2005	2	50	J44	1
2006	1	50	J44	1
2006	1	50	J47	1
2006	2	50	J44	1
2006	1	50	J44	1
2006	1	50	J44	1
2006	1	50	J44	1
2006	1	50	J44	1
2006	1	50	J44	1
2006	1	50	J44	1
2006	1	50	J44	1
2007	1	50	J44	1
2007	2	50	J42	1
2007	1	50	J44	1
2007	1	50	J44	1
2007	2	50	J44	1
2007	1	50	J44	1
2007	1	50	J42	1
2007	1	50	J42	1
2007	1	50	J44	1
2007	2	50	J44	1
2007	1	50	J44	1
2007	1	50	J44	1
2007	1	50	J47	1
2007	1	50	J44	1
2007	2	50	J44	1
2007	2	50	J44	1
2007	2	50	J44	1
2007	1	50	J44	1
2007	1	50	J44	1
2007	1	50	J42	1
2008	2	50	J44	1
2008	1	50	J44	1
2008	2	50	J44	1
2008	2	50	J44	1
2008	2	50	J44	1
2008	1	50	J44	1
2008	1	50	J44	1
2008	2	50	J44	1
2008	1	50	J44	1
2008	2	50	J44	1
2008	2	50	J44	1
2008	2	50	J44	1
2008	2	50	J44	1
2008	2	50	J44	1
2008	1	50	J44	1
2010	1	50	J44	1
2009	2	50	J44	1
2009	1	50	J44	1
2009	2	50	J44	1
2009	2	50	J44	1
2009	1	50	J44	1
2009	1	50	J44	1
2009	2	50	J44	1
2009	1	50	J44	1
2009	1	50	J44	1
2009	1	50	J44	1
2010	1	50	J44	1
2010	1	50	J44	1
2010	1	50	J44	1
2010	1	50	J44	1
2012	1	50	J44	1
2012	1	50	J44	1
2012	1	50	J44	1
2012	1	50	J44	1
2012	1	50	J44	1
2013	2	50	J44	1
2013	1	50	J44	1
2013	1	50	J44	1
2013	1	50	J44	1
2013	1	50	J44	1
2013	1	50	J44	1
2013	2	50	J44	1
2014	1	50	J44	1
2011	1	50	J44	1
2011	1	50	J44	1
2011	1	50	J42	1
2011	1	50	J44	1
2011	1	50	J44	1
2011	2	50	J44	1
2011	1	50	J44	1
1999	1	51	J44	1
1999	2	51	J44	1
1999	1	51	J44	1
1999	1	51	J44	1
1999	1	51	J42	1
1999	1	51	J42	1
1999	1	51	J44	1
1999	1	51	J47	1
1999	1	51	J41	1
1999	1	51	J44	1
1999	1	51	J44	1
2000	1	51	J44	1
2000	1	51	J44	1
2000	1	51	J44	1
2000	1	51	J44	1
2000	1	51	J44	1
2000	1	51	J44	1
2000	1	51	J44	1
2000	1	51	J41	1
2001	1	51	J44	1
2001	2	51	J44	1
2001	1	51	J42	1
2001	1	51	J47	1
2001	1	51	J44	1
2001	2	51	J42	1
2001	1	51	J44	1
2001	2	51	J44	1
2001	1	51	J44	1
2001	1	51	J44	1
2001	2	51	J44	1
2001	1	51	J44	1
2001	1	51	J44	1
2002	1	51	J42	1
2002	1	51	J42	1
2002	1	51	J44	1
2002	2	51	J44	1
2002	1	51	J44	1
2002	2	51	J42	1
2002	1	51	J44	1
2002	1	51	J44	1
2002	1	51	J42	1
2002	2	51	J44	1
2002	2	51	J44	1
2002	1	51	J44	1
2003	1	51	J44	1
2003	1	51	J44	1
2003	2	51	J44	1
2003	1	51	J44	1
2003	1	51	J44	1
2003	2	51	J44	1
2004	2	51	J44	1
2004	1	51	J44	1
2004	1	51	J44	1
2004	1	51	J44	1
2004	1	51	J42	1
2004	1	51	J44	1
2004	2	51	J44	1
2004	1	51	J43	1
2004	1	51	J44	1
2004	2	51	J44	1
2004	1	51	J44	1
2004	2	51	J44	1
2004	2	51	J44	1
2004	2	51	J44	1
2004	1	51	J44	1
2006	1	51	J44	1
2005	1	51	J44	1
2005	1	51	J44	1
2005	2	51	J44	1
2005	1	51	J44	1
2005	1	51	J44	1
2005	1	51	J44	1
2005	1	51	J44	1
2005	2	51	J44	1
2005	1	51	J44	1
2005	1	51	J44	1
2005	1	51	J44	1
2005	1	51	J44	1
2005	1	51	J43	1
2005	1	51	J44	1
2005	1	51	J43	1
2005	1	51	J44	1
2005	2	51	J44	1
2005	2	51	J44	1
2005	1	51	J44	1
2005	1	51	J44	1
2005	2	51	J44	1
2006	1	51	J44	1
2006	1	51	J44	1
2006	2	51	J44	1
2006	1	51	J42	1
2006	1	51	J44	1
2006	1	51	J44	1
2006	2	51	J44	1
2006	2	51	J44	1
2006	1	51	J44	1
2006	1	51	J44	1
2006	1	51	J44	1
2006	1	51	J44	1
2006	1	51	J44	1
2006	1	51	J44	1
2006	1	51	J44	1
2006	1	51	J44	1
2007	1	51	J44	1
2007	1	51	J43	1
2007	1	51	J44	1
2007	1	51	J44	1
2007	2	51	J44	1
2007	1	51	J44	1
2007	1	51	J44	1
2007	1	51	J44	1
2007	2	51	J44	1
2007	1	51	J44	1
2007	2	51	J44	1
2007	2	51	J44	1
2007	2	51	J44	1
2007	1	51	J44	1
2007	1	51	J44	1
2007	1	51	J44	1
2007	1	51	J44	1
2007	1	51	J44	1
2007	1	51	J44	1
2007	1	51	J44	1
2007	1	51	J44	1
2007	1	51	J44	1
2007	2	51	J47	1
2007	1	51	J44	1
2008	1	51	J44	1
2008	1	51	J43	1
2008	1	51	J44	1
2008	1	51	J41	1
2008	2	51	J44	1
2008	1	51	J44	1
2008	1	51	J44	1
2008	1	51	J44	1
2008	2	51	J44	1
2008	1	51	J44	1
2008	1	51	J44	1
2008	1	51	J44	1
2008	2	51	J43	1
2008	2	51	J44	1
2008	1	51	J44	1
2008	1	51	J44	1
2008	2	51	J44	1
2009	1	51	J44	1
2009	1	51	J44	1
2009	1	51	J44	1
2009	1	51	J44	1
2009	1	51	J44	1
2009	1	51	J42	1
2009	2	51	J42	1
2009	1	51	J44	1
2009	2	51	J44	1
2009	1	51	J44	1
2009	1	51	J44	1
2009	1	51	J44	1
2009	1	51	J44	1
2009	1	51	J47	1
2009	2	51	J44	1
2009	2	51	J44	1
2009	1	51	J44	1
2009	1	51	J44	1
2009	1	51	J44	1
2009	1	51	J44	1
2009	1	51	J44	1
2009	2	51	J44	1
2009	2	51	J44	1
2010	2	51	J44	1
2010	1	51	J44	1
2010	2	51	J44	1
2010	1	51	J44	1
2010	1	51	J44	1
2010	1	51	J44	1
2010	1	51	J44	1
2010	1	51	J44	1
2010	2	51	J44	1
2010	2	51	J44	1
2010	1	51	J44	1
2010	2	51	J44	1
2010	1	51	J44	1
2012	2	51	J44	1
2012	1	51	J44	1
2012	1	51	J44	1
2012	2	51	J44	1
2013	1	51	J44	1
2013	2	51	J44	1
2013	1	51	J44	1
2014	2	51	J44	1
2014	2	51	J44	1
2011	1	51	J44	1
2011	1	51	J44	1
2011	1	51	J44	1
2011	1	51	J44	1
2011	2	51	J44	1
2011	1	51	J44	1
2011	1	51	J44	1
2011	2	51	J44	1
2011	2	51	J44	1
2011	2	51	J44	1
1999	1	52	J44	1
1999	1	52	J44	1
1999	2	52	J40	1
1999	2	52	J44	1
1999	1	52	J44	1
1999	2	52	J44	1
1999	2	52	J44	1
1999	1	52	J42	1
1999	2	52	J44	1
1999	1	52	J41	1
1999	1	52	J44	1
1999	1	52	J42	1
2000	2	52	J41	1
2000	2	52	J44	1
2000	2	52	J44	1
2000	2	52	J42	1
2000	1	52	J44	1
2000	1	52	J44	1
2000	2	52	J44	1
2000	1	52	J42	1
2000	2	52	J43	1
2000	1	52	J44	1
2000	2	52	J41	1
2001	1	52	J44	1
2001	1	52	J44	1
2001	1	52	J44	1
2001	1	52	J44	1
2001	1	52	J44	1
2001	2	52	J44	1
2001	1	52	J44	1
2001	1	52	J44	1
2001	2	52	J44	1
2001	1	52	J44	1
2001	1	52	J44	1
2001	2	52	J44	1
2001	2	52	J44	1
2002	2	52	J44	1
2002	2	52	J44	1
2002	1	52	J44	1
2002	2	52	J44	1
2002	1	52	J44	1
2002	1	52	J44	1
2002	1	52	J47	1
2002	1	52	J44	1
2002	1	52	J42	1
2002	1	52	J42	1
2002	2	52	J44	1
2002	1	52	J44	1
2002	2	52	J44	1
2002	2	52	J44	1
2002	1	52	J44	1
2002	1	52	J44	1
2002	1	52	J44	1
2002	1	52	J44	1
2002	1	52	J44	1
2002	1	52	J44	1
2003	1	52	J44	1
2003	1	52	J44	1
2003	1	52	J44	1
2003	1	52	J44	1
2003	1	52	J42	1
2003	1	52	J44	1
2003	2	52	J44	1
2003	1	52	J43	1
2003	1	52	J44	1
2003	1	52	J44	1
2003	1	52	J42	1
2003	1	52	J44	1
2003	2	52	J44	1
2003	1	52	J44	1
2003	1	52	J40	1
2003	2	52	J44	1
2004	1	52	J44	1
2004	1	52	J44	1
2004	2	52	J42	1
2004	1	52	J44	1
2004	1	52	J44	1
2004	1	52	J44	1
2004	1	52	J44	1
2004	2	52	J44	1
2004	1	52	J44	1
2004	1	52	J44	1
2004	2	52	J44	1
2004	1	52	J44	1
2004	2	52	J44	1
2004	1	52	J44	1
2004	1	52	J44	1
2004	1	52	J44	1
2004	1	52	J44	1
2005	1	52	J44	1
2005	2	52	J44	1
2005	2	52	J44	1
2005	1	52	J44	1
2005	2	52	J44	1
2005	2	52	J44	1
2005	1	52	J44	1
2005	2	52	J42	1
2005	1	52	J44	1
2005	1	52	J44	1
2005	2	52	J44	1
2005	2	52	J44	1
2006	2	52	J44	1
2006	2	52	J44	1
2006	1	52	J42	1
2006	1	52	J44	1
2006	1	52	J44	1
2006	1	52	J44	1
2006	1	52	J44	1
2006	2	52	J44	1
2006	1	52	J44	1
2006	1	52	J42	1
2006	1	52	J44	1
2006	1	52	J44	1
2006	2	52	J44	1
2006	1	52	J44	1
2006	2	52	J44	1
2007	1	52	J44	1
2007	1	52	J44	1
2007	2	52	J47	1
2007	2	52	J44	1
2007	1	52	J43	1
2007	1	52	J44	1
2007	2	52	J44	1
2007	1	52	J43	1
2007	1	52	J44	1
2007	1	52	J44	1
2007	1	52	J44	1
2007	1	52	J44	1
2007	1	52	J44	1
2007	1	52	J44	1
2007	1	52	J44	1
2007	1	52	J44	1
2007	2	52	J44	1
2009	2	52	J44	1
2008	2	52	J44	1
2008	1	52	J44	1
2008	2	52	J44	1
2008	2	52	J44	1
2008	1	52	J44	1
2008	2	52	J44	1
2008	2	52	J44	1
2008	2	52	J44	1
2008	1	52	J40	1
2008	1	52	J44	1
2008	1	52	J44	1
2008	2	52	J44	1
2008	2	52	J44	1
2008	1	52	J44	1
2008	1	52	J44	1
2009	2	52	J44	1
2009	1	52	J44	1
2009	2	52	J44	1
2009	1	52	J44	1
2009	1	52	J44	1
2009	1	52	J43	1
2009	1	52	J44	1
2009	1	52	J44	1
2009	1	52	J44	1
2009	2	52	J44	1
2009	2	52	J44	1
2009	2	52	J44	1
2009	1	52	J44	1
2009	1	52	J44	1
2009	1	52	J44	1
2009	2	52	J44	1
2009	1	52	J44	1
2010	2	52	J44	1
2010	1	52	J44	1
2010	1	52	J44	1
2010	1	52	J44	1
2010	2	52	J44	1
2010	2	52	J44	1
2010	1	52	J44	1
2010	1	52	J44	1
2010	1	52	J44	1
2010	1	52	J44	1
2010	2	52	J44	1
2010	1	52	J44	1
2010	1	52	J44	1
2010	2	52	J44	1
2012	1	52	J44	1
2012	1	52	J44	1
2012	2	52	J44	1
2012	2	52	J44	1
2012	1	52	J44	1
2012	1	52	J44	1
2012	2	52	J44	1
2012	1	52	J44	1
2014	1	52	J44	1
2013	1	52	J44	1
2013	1	52	J44	1
2013	2	52	J42	1
2013	1	52	J44	1
2013	1	52	J44	1
2013	1	52	J44	1
2013	2	52	J44	1
2013	1	52	J44	1
2013	1	52	J44	1
2013	1	52	J44	1
2013	2	52	J44	1
2013	2	52	J44	1
2014	2	52	J44	1
2014	1	52	J44	1
2014	1	52	J44	1
2014	1	52	J44	1
2014	1	52	J44	1
2011	1	52	J44	1
2011	1	52	J44	1
2011	1	52	J44	1
2011	2	52	J44	1
2011	2	52	J44	1
2011	2	52	J44	1
2011	2	52	J44	1
2011	1	52	J44	1
2011	2	52	J44	1
2011	1	52	J44	1
2011	2	52	J44	1
2011	1	52	J44	1
2011	1	52	J44	1
2011	2	52	J44	1
2011	2	52	J44	1
1999	1	53	J42	1
1999	1	53	J44	1
1999	1	53	J42	1
1999	1	53	J44	1
1999	1	53	J44	1
1999	2	53	J42	1
1999	1	53	J44	1
1999	1	53	J42	1
1999	1	53	J42	1
1999	1	53	J44	1
1999	1	53	J44	1
1999	1	53	J44	1
1999	2	53	J44	1
1999	1	53	J44	1
1999	1	53	J44	1
1999	1	53	J43	1
1999	1	53	J44	1
1999	1	53	J44	1
1999	1	53	J41	1
2000	1	53	J44	1
2000	1	53	J41	1
2000	2	53	J44	1
2000	1	53	J44	1
2000	1	53	J44	1
2000	2	53	J44	1
2000	2	53	J42	1
2000	1	53	J42	1
2000	2	53	J42	1
2000	1	53	J44	1
2000	1	53	J44	1
2000	1	53	J44	1
2000	1	53	J44	1
2000	1	53	J44	1
2000	1	53	J44	1
2000	1	53	J44	1
2000	1	53	J42	1
2000	1	53	J42	1
2000	1	53	J44	1
2000	1	53	J44	1
2000	1	53	J44	1
2000	1	53	J44	1
2000	1	53	J44	1
2001	1	53	J42	1
2001	1	53	J44	1
2001	1	53	J44	1
2001	2	53	J44	1
2001	1	53	J43	1
2001	1	53	J42	1
2001	1	53	J44	1
2001	1	53	J44	1
2001	1	53	J44	1
2001	1	53	J44	1
2001	1	53	J44	1
2001	1	53	J44	1
2002	1	53	J44	1
2002	1	53	J44	1
2002	1	53	J44	1
2002	1	53	J44	1
2002	2	53	J44	1
2002	2	53	J44	1
2002	1	53	J42	1
2002	2	53	J44	1
2002	1	53	J44	1
2002	1	53	J42	1
2002	2	53	J44	1
2002	1	53	J44	1
2002	1	53	J44	1
2002	1	53	J44	1
2002	1	53	J44	1
2002	1	53	J44	1
2002	1	53	J44	1
2002	1	53	J44	1
2002	1	53	J44	1
2002	1	53	J42	1
2002	2	53	J44	1
2002	1	53	J44	1
2003	1	53	J44	1
2003	1	53	J44	1
2003	2	53	J44	1
2003	1	53	J44	1
2003	1	53	J44	1
2003	1	53	J44	1
2003	1	53	J44	1
2003	1	53	J44	1
2003	1	53	J44	1
2003	1	53	J44	1
2003	1	53	J44	1
2004	2	53	J44	1
2004	1	53	J44	1
2004	2	53	J44	1
2004	2	53	J44	1
2004	1	53	J44	1
2004	2	53	J44	1
2004	1	53	J44	1
2004	2	53	J47	1
2004	2	53	J44	1
2004	1	53	J44	1
2004	2	53	J44	1
2004	1	53	J44	1
2004	1	53	J42	1
2004	1	53	J44	1
2004	1	53	J44	1
2004	1	53	J44	1
2005	2	53	J44	1
2005	1	53	J44	1
2005	2	53	J44	1
2005	1	53	J44	1
2005	1	53	J44	1
2005	1	53	J44	1
2005	2	53	J44	1
2005	2	53	J41	1
2005	1	53	J44	1
2005	1	53	J44	1
2005	2	53	J44	1
2005	1	53	J44	1
2005	1	53	J44	1
2005	1	53	J42	1
2005	1	53	J44	1
2005	1	53	J44	1
2005	1	53	J44	1
2005	1	53	J43	1
2005	1	53	J44	1
2005	1	53	J44	1
2005	2	53	J44	1
2005	1	53	J44	1
2007	1	53	J44	1
2006	1	53	J44	1
2006	1	53	J44	1
2006	1	53	J44	1
2006	2	53	J44	1
2006	1	53	J44	1
2006	1	53	J44	1
2006	1	53	J44	1
2006	1	53	J44	1
2006	2	53	J47	1
2006	2	53	J44	1
2006	1	53	J44	1
2006	1	53	J44	1
2006	1	53	J44	1
2006	2	53	J44	1
2006	1	53	J44	1
2006	1	53	J44	1
2006	2	53	J44	1
2006	2	53	J44	1
2006	1	53	J44	1
2006	1	53	J44	1
2006	2	53	J44	1
2006	1	53	J44	1
2006	1	53	J44	1
2006	2	53	J44	1
2006	2	53	J44	1
2006	1	53	J44	1
2007	1	53	J44	1
2007	1	53	J41	1
2007	1	53	J44	1
2007	1	53	J44	1
2007	1	53	J44	1
2007	1	53	J44	1
2007	1	53	J44	1
2007	2	53	J43	1
2007	2	53	J44	1
2007	1	53	J44	1
2007	1	53	J44	1
2007	1	53	J44	1
2007	1	53	J43	1
2007	1	53	J44	1
2007	2	53	J44	1
2007	1	53	J44	1
2007	2	53	J44	1
2007	1	53	J44	1
2007	2	53	J44	1
2007	1	53	J42	1
2007	1	53	J44	1
2007	1	53	J44	1
2007	1	53	J44	1
2007	1	53	J44	1
2007	2	53	J44	1
2007	2	53	J44	1
2007	1	53	J41	1
2007	1	53	J44	1
2007	2	53	J44	1
2007	2	53	J44	1
2008	1	53	J43	1
2008	1	53	J44	1
2008	1	53	J44	1
2008	1	53	J44	1
2008	1	53	J44	1
2008	1	53	J44	1
2008	1	53	J44	1
2008	2	53	J44	1
2008	1	53	J44	1
2008	1	53	J44	1
2008	1	53	J44	1
2008	1	53	J44	1
2008	2	53	J44	1
2008	2	53	J44	1
2008	1	53	J44	1
2008	1	53	J44	1
2008	1	53	J44	1
2008	1	53	J44	1
2008	1	53	J44	1
2008	1	53	J44	1
2008	1	53	J44	1
2008	2	53	J44	1
2008	1	53	J44	1
2008	2	53	J44	1
2008	2	53	J42	1
2008	1	53	J44	1
2008	1	53	J44	1
2008	1	53	J43	1
2008	1	53	J44	1
2008	1	53	J44	1
2008	1	53	J44	1
2008	1	53	J44	1
2009	2	53	J44	1
2009	2	53	J47	1
2009	1	53	J43	1
2009	1	53	J44	1
2009	2	53	J44	1
2009	2	53	J44	1
2009	1	53	J44	1
2009	1	53	J44	1
2009	2	53	J44	1
2009	2	53	J44	1
2009	2	53	J44	1
2009	1	53	J44	1
2009	1	53	J44	1
2009	2	53	J44	1
2009	2	53	J44	1
2009	2	53	J44	1
2009	2	53	J44	1
2009	1	53	J44	1
2009	1	53	J44	1
2009	1	53	J44	1
2009	1	53	J44	1
2009	1	53	J44	1
2009	1	53	J44	1
2009	1	53	J44	1
2009	1	53	J44	1
2009	1	53	J44	1
2009	1	53	J44	1
2009	2	53	J44	1
2009	1	53	J44	1
2009	1	53	J44	1
2009	1	53	J44	1
2010	1	53	J44	1
2010	2	53	J44	1
2010	2	53	J44	1
2010	1	53	J44	1
2010	1	53	J44	1
2010	2	53	J44	1
2010	1	53	J44	1
2010	1	53	J44	1
2010	1	53	J44	1
2010	1	53	J44	1
2012	2	53	J44	1
2012	2	53	J44	1
2012	2	53	J44	1
2012	1	53	J44	1
2012	1	53	J44	1
2012	1	53	J44	1
2012	1	53	J44	1
2012	2	53	J44	1
2012	2	53	J44	1
2012	2	53	J44	1
2012	2	53	J44	1
2012	1	53	J44	1
2012	1	53	J44	1
2012	2	53	J44	1
2012	1	53	J44	1
2012	1	53	J44	1
2012	1	53	J44	1
2012	1	53	J43	1
2013	1	53	J44	1
2013	2	53	J44	1
2013	1	53	J44	1
2013	2	53	J44	1
2013	1	53	J44	1
2013	2	53	J44	1
2013	1	53	J44	1
2013	2	53	J44	1
2013	1	53	J44	1
2013	1	53	J44	1
2013	1	53	J44	1
2013	1	53	J44	1
2013	2	53	J44	1
2013	1	53	J43	1
2013	2	53	J44	1
2013	1	53	J44	1
2014	2	53	J44	1
2014	1	53	J44	1
2014	1	53	J44	1
2014	2	53	J44	1
2014	1	53	J44	1
2014	1	53	J44	1
2014	2	53	J44	1
2011	1	53	J44	1
2011	1	53	J44	1
2011	1	53	J44	1
2011	2	53	J44	1
2011	1	53	J44	1
2011	2	53	J44	1
2011	1	53	J44	1
2011	1	53	J44	1
2011	1	53	J44	1
2011	1	53	J44	1
2011	1	53	J44	1
2011	2	53	J44	1
2011	1	53	J44	1
2011	1	53	J44	1
2011	1	53	J44	1
2011	1	53	J44	1
2011	1	53	J44	1
2011	1	53	J44	1
2011	1	53	J44	1
2011	1	53	J44	1
1999	1	54	J41	1
1999	1	54	J44	1
1999	1	54	J44	1
1999	1	54	J42	1
1999	1	54	J44	1
1999	1	54	J44	1
1999	2	54	J42	1
1999	1	54	J42	1
1999	1	54	J43	1
1999	1	54	J44	1
1999	2	54	J44	1
1999	2	54	J44	1
1999	1	54	J44	1
1999	1	54	J44	1
1999	2	54	J44	1
1999	2	54	J44	1
2000	2	54	J41	1
2000	1	54	J44	1
2000	1	54	J42	1
2000	2	54	J44	1
2000	1	54	J44	1
2000	1	54	J42	1
2000	2	54	J44	1
2000	1	54	J44	1
2000	1	54	J44	1
2000	2	54	J44	1
2000	2	54	J44	1
2000	1	54	J44	1
2000	1	54	J43	1
2000	1	54	J44	1
2000	1	54	J44	1
2000	1	54	J44	1
2001	1	54	J44	1
2001	1	54	J44	1
2001	2	54	J44	1
2001	1	54	J44	1
2001	1	54	J44	1
2001	1	54	J43	1
2001	1	54	J44	1
2001	1	54	J44	1
2001	1	54	J44	1
2001	1	54	J44	1
2001	1	54	J44	1
2001	1	54	J44	1
2001	1	54	J44	1
2001	1	54	J44	1
2001	1	54	J44	1
2001	2	54	J44	1
2001	2	54	J44	1
2001	2	54	J44	1
2001	1	54	J44	1
2002	1	54	J44	1
2002	1	54	J41	1
2002	1	54	J44	1
2002	1	54	J44	1
2002	1	54	J44	1
2002	2	54	J44	1
2002	1	54	J44	1
2002	1	54	J44	1
2002	2	54	J44	1
2002	1	54	J44	1
2002	1	54	J44	1
2002	1	54	J44	1
2002	2	54	J44	1
2002	2	54	J47	1
2002	1	54	J44	1
2002	2	54	J44	1
2002	1	54	J44	1
2002	1	54	J44	1
2002	2	54	J44	1
2002	1	54	J44	1
2002	2	54	J44	1
2004	1	54	J44	1
2004	1	54	J44	1
2003	2	54	J44	1
2003	2	54	J42	1
2003	2	54	J44	1
2003	2	54	J44	1
2003	1	54	J43	1
2003	1	54	J44	1
2003	1	54	J44	1
2003	2	54	J44	1
2003	1	54	J44	1
2003	1	54	J44	1
2003	2	54	J44	1
2003	2	54	J44	1
2003	2	54	J44	1
2003	1	54	J44	1
2003	1	54	J44	1
2003	2	54	J44	1
2003	1	54	J42	1
2003	2	54	J44	1
2003	1	54	J44	1
2003	2	54	J44	1
2003	1	54	J44	1
2004	1	54	J44	1
2004	2	54	J44	1
2004	2	54	J44	1
2004	1	54	J44	1
2004	2	54	J42	1
2004	1	54	J44	1
2004	1	54	J44	1
2004	2	54	J44	1
2004	1	54	J44	1
2004	2	54	J44	1
2004	1	54	J44	1
2004	2	54	J44	1
2004	2	54	J44	1
2004	1	54	J44	1
2004	2	54	J44	1
2004	1	54	J44	1
2004	1	54	J44	1
2004	1	54	J44	1
2004	1	54	J42	1
2004	1	54	J44	1
2004	2	54	J44	1
2004	2	54	J44	1
2004	1	54	J44	1
2004	1	54	J44	1
2004	2	54	J44	1
2004	1	54	J44	1
2004	1	54	J44	1
2005	1	54	J44	1
2005	1	54	J42	1
2005	1	54	J42	1
2005	1	54	J43	1
2005	1	54	J44	1
2005	2	54	J43	1
2005	2	54	J44	1
2005	1	54	J44	1
2005	1	54	J44	1
2005	1	54	J44	1
2005	1	54	J44	1
2005	1	54	J44	1
2005	1	54	J44	1
2005	1	54	J44	1
2005	1	54	J44	1
2005	1	54	J44	1
2005	1	54	J44	1
2005	1	54	J44	1
2005	1	54	J44	1
2005	2	54	J42	1
2005	1	54	J42	1
2005	2	54	J44	1
2005	2	54	J44	1
2005	1	54	J44	1
2005	2	54	J44	1
2005	1	54	J42	1
2005	1	54	J44	1
2005	1	54	J44	1
2006	2	54	J44	1
2006	1	54	J44	1
2006	1	54	J42	1
2006	1	54	J44	1
2006	1	54	J44	1
2006	1	54	J44	1
2006	1	54	J44	1
2006	1	54	J44	1
2006	1	54	J44	1
2006	1	54	J44	1
2006	1	54	J43	1
2006	1	54	J44	1
2006	2	54	J44	1
2006	1	54	J44	1
2006	2	54	J44	1
2006	2	54	J44	1
2006	2	54	J44	1
2006	1	54	J44	1
2006	2	54	J44	1
2006	1	54	J44	1
2006	1	54	J43	1
2006	1	54	J44	1
2006	1	54	J44	1
2006	2	54	J44	1
2006	1	54	J44	1
2007	1	54	J44	1
2007	2	54	J40	1
2007	1	54	J44	1
2007	1	54	J44	1
2007	1	54	J44	1
2007	1	54	J44	1
2007	1	54	J44	1
2007	1	54	J44	1
2007	1	54	J44	1
2007	1	54	J44	1
2007	1	54	J44	1
2007	1	54	J44	1
2007	2	54	J44	1
2007	2	54	J44	1
2007	2	54	J44	1
2007	1	54	J44	1
2007	1	54	J44	1
2007	2	54	J44	1
2007	1	54	J44	1
2007	1	54	J44	1
2007	1	54	J44	1
2007	2	54	J44	1
2007	1	54	J44	1
2008	1	54	J44	1
2008	2	54	J44	1
2008	1	54	J44	1
2008	1	54	J44	1
2008	1	54	J44	1
2008	2	54	J44	1
2008	1	54	J44	1
2008	1	54	J44	1
2008	2	54	J44	1
2008	1	54	J44	1
2008	1	54	J44	1
2008	1	54	J44	1
2008	1	54	J44	1
2008	1	54	J44	1
2008	2	54	J44	1
2008	2	54	J44	1
2008	1	54	J44	1
2008	2	54	J44	1
2008	2	54	J44	1
2008	2	54	J44	1
2008	2	54	J44	1
2009	1	54	J44	1
2009	1	54	J44	1
2009	1	54	J44	1
2009	1	54	J44	1
2009	2	54	J44	1
2009	2	54	J44	1
2009	2	54	J43	1
2009	2	54	J44	1
2009	1	54	J44	1
2009	1	54	J44	1
2009	1	54	J44	1
2009	1	54	J44	1
2009	1	54	J44	1
2009	1	54	J44	1
2009	1	54	J44	1
2009	2	54	J44	1
2009	1	54	J44	1
2009	1	54	J44	1
2009	1	54	J44	1
2009	2	54	J44	1
2009	1	54	J44	1
2009	1	54	J44	1
2009	1	54	J44	1
2009	1	54	J44	1
2009	1	54	J44	1
2009	1	54	J44	1
2009	1	54	J44	1
2009	1	54	J44	1
2010	1	54	J44	1
2010	1	54	J44	1
2010	2	54	J44	1
2010	1	54	J44	1
2010	2	54	J44	1
2010	2	54	J44	1
2010	1	54	J44	1
2010	1	54	J44	1
2010	2	54	J44	1
2010	2	54	J44	1
2010	1	54	J44	1
2010	1	54	J44	1
2010	2	54	J44	1
2010	1	54	J44	1
2010	2	54	J44	1
2010	2	54	J44	1
2010	1	54	J44	1
2010	2	54	J44	1
2010	2	54	J44	1
2010	2	54	J44	1
2010	1	54	J44	1
2010	1	54	J44	1
2012	1	54	J44	1
2012	1	54	J44	1
2012	1	54	J44	1
2012	2	54	J44	1
2012	2	54	J44	1
2012	1	54	J44	1
2012	1	54	J43	1
2012	1	54	J44	1
2012	1	54	J44	1
2012	1	54	J44	1
2012	2	54	J44	1
2012	1	54	J44	1
2012	1	54	J47	1
2012	2	54	J44	1
2012	1	54	J44	1
2012	1	54	J44	1
2012	2	54	J44	1
2012	1	54	J44	1
2012	1	54	J44	1
2012	1	54	J44	1
2013	2	54	J44	1
2013	1	54	J44	1
2013	2	54	J44	1
2013	2	54	J44	1
2013	1	54	J44	1
2013	1	54	J44	1
2013	1	54	J44	1
2013	1	54	J44	1
2013	2	54	J44	1
2013	2	54	J44	1
2013	1	54	J44	1
2013	1	54	J43	1
2013	1	54	J44	1
2013	2	54	J44	1
2013	2	54	J44	1
2013	1	54	J44	1
2013	2	54	J44	1
2013	1	54	J44	1
2013	2	54	J44	1
2013	2	54	J44	1
2014	1	54	J44	1
2014	1	54	J44	1
2014	1	54	J44	1
2014	2	54	J44	1
2014	1	54	J44	1
2014	1	54	J44	1
2014	1	54	J44	1
2014	2	54	J44	1
2014	2	54	J44	1
2011	1	54	J44	1
2011	1	54	J44	1
2011	1	54	J44	1
2011	1	54	J44	1
2011	1	54	J44	1
2011	1	54	J44	1
2011	2	54	J44	1
2011	2	54	J44	1
2011	2	54	J44	1
2011	1	54	J44	1
2011	2	54	J44	1
2011	2	54	J44	1
2011	1	54	J44	1
2011	2	54	J44	1
2011	2	54	J44	1
2011	1	54	J44	1
2011	2	54	J44	1
2011	1	54	J44	1
2011	1	54	J44	1
2011	1	54	J42	1
2011	1	54	J44	1
2011	1	54	J44	1
2011	2	54	J44	1
2011	2	54	J44	1
1999	2	55	J44	1
1999	1	55	J44	1
1999	1	55	J43	1
1999	2	55	J44	1
1999	1	55	J42	1
1999	1	55	J42	1
1999	2	55	J44	1
1999	1	55	J44	1
1999	2	55	J42	1
1999	1	55	J43	1
1999	1	55	J44	1
1999	2	55	J44	1
1999	2	55	J44	1
1999	2	55	J44	1
1999	1	55	J44	1
1999	2	55	J42	1
1999	1	55	J42	1
1999	1	55	J44	1
1999	1	55	J44	1
1999	1	55	J44	1
2000	1	55	J44	1
2000	2	55	J44	1
2000	2	55	J44	1
2000	1	55	J42	1
2000	2	55	J42	1
2000	1	55	J44	1
2000	2	55	J44	1
2000	1	55	J44	1
2000	2	55	J44	1
2000	1	55	J42	1
2000	1	55	J44	1
2000	1	55	J44	1
2000	2	55	J44	1
2000	2	55	J44	1
2000	1	55	J44	1
2000	1	55	J44	1
2000	2	55	J44	1
2000	1	55	J44	1
2000	1	55	J44	1
2000	1	55	J44	1
2001	2	55	J44	1
2001	1	55	J44	1
2001	2	55	J42	1
2001	1	55	J44	1
2001	1	55	J42	1
2001	1	55	J44	1
2001	1	55	J44	1
2001	2	55	J44	1
2001	1	55	J42	1
2001	2	55	J44	1
2001	2	55	J44	1
2001	1	55	J44	1
2001	1	55	J44	1
2001	1	55	J44	1
2001	1	55	J42	1
2001	1	55	J44	1
2001	1	55	J44	1
2001	1	55	J44	1
2002	2	55	J44	1
2002	1	55	J44	1
2002	2	55	J44	1
2002	2	55	J44	1
2002	1	55	J44	1
2002	1	55	J44	1
2002	1	55	J42	1
2002	1	55	J44	1
2002	1	55	J44	1
2002	2	55	J44	1
2002	1	55	J43	1
2002	2	55	J44	1
2002	1	55	J44	1
2002	1	55	J44	1
2002	2	55	J44	1
2002	2	55	J44	1
2003	1	55	J44	1
2003	1	55	J44	1
2003	1	55	J44	1
2003	1	55	J44	1
2003	1	55	J44	1
2003	2	55	J44	1
2003	2	55	J42	1
2003	2	55	J44	1
2003	2	55	J44	1
2003	1	55	J44	1
2003	2	55	J44	1
2003	1	55	J44	1
2003	1	55	J44	1
2003	1	55	J44	1
2003	2	55	J44	1
2003	1	55	J44	1
2003	1	55	J44	1
2003	1	55	J44	1
2003	1	55	J44	1
2003	1	55	J44	1
2003	1	55	J44	1
2003	2	55	J44	1
2003	2	55	J42	1
2004	1	55	J44	1
2004	1	55	J44	1
2004	2	55	J44	1
2004	1	55	J44	1
2004	1	55	J44	1
2004	1	55	J44	1
2004	1	55	J44	1
2004	1	55	J44	1
2004	1	55	J44	1
2004	2	55	J44	1
2004	1	55	J44	1
2004	1	55	J44	1
2004	1	55	J44	1
2004	2	55	J44	1
2004	1	55	J44	1
2004	2	55	J42	1
2004	1	55	J44	1
2004	1	55	J44	1
2004	1	55	J43	1
2004	1	55	J44	1
2004	1	55	J44	1
2004	1	55	J44	1
2004	1	55	J44	1
2004	2	55	J44	1
2004	1	55	J44	1
2004	1	55	J44	1
2004	1	55	J44	1
2004	1	55	J43	1
2005	1	55	J44	1
[truncated: 108,218 more rows]
